# Supplementary material for: Draft Genome Sequence of Enterobacter cloacae S23 a Plant Growth-promoting Passenger Endophytic Bacterium Isolated from Groundnut Nodule Possesses Stress Tolerance Traits
Source: Curr Genomics. 2023 Jun 23;24(1):36–47. doi: 10.2174/1389202924666230403123208 (PMC10334703; doi:10.2174/1389202924666230403123208)
Supplement: Supplementary file 1 [file CG-24-36_SD1.zip]

Archive with 1 entries (1 files):
- CG-24-36_SD1/4b-Supplematry material 25.1.xlsx
