# Supplementary material for: Draft Genome Sequence of Enterobacter cloacae S23 a Plant Growth-promoting Passenger Endophytic Bacterium Isolated from Groundnut Nodule Possesses Stress Tolerance Traits
Source: Curr Genomics. 2023 Jun 23;24(1):36–47. doi: 10.2174/1389202924666230403123208 (PMC10334703; doi:10.2174/1389202924666230403123208)
Supplement: Supplementary file 1 [file CG-24-36_SD1.zip › CG-24-36_SD1/4b-Supplematry material 25.1.xlsx]

## Sheet: Table S1
Table. S1 Specialty genes in the genome Enterobacter cloacae S23
Specialty gene	Source	Gene Count
Antibiotic resistance	CARD	58
Antibiotic resistance	NDARO	4
Antibiotic resistance	PATRIC	62
Virulence factor	PATRIC_VF	119
Virulence factor	VFDB	25
Virulence factor	Victors	148
Drug target	Drug bank	305
Drug target	TTD	55
Transporter	TCDB	25

## Sheet: Table S2
Table S2. Annotation of genes responsible for plant adhesion in Enterobacter cloacae S23
Class	Function	Gene and its product
Biofilm formation	Colanic acid synthesis	Colanic_acid_biosynthesis_acetyltransferase_WcaB_(EC_2.3.1.-)
	Colanic acid synthesis	Colanic_acid_biosynthesis_glycosyl_transferase_WcaC
	Colanic acid synthesis	Colanic_acid_biosynthesis_glycosyl_transferase_WcaE
	Colanic acid synthesis	Colanic_acid_biosynthesis_acetyltransferase_WcaF_(EC_2.3.1.-)
	Colanic acid synthesis	GDP-L-fucose_synthetase_(EC_1.1.1.271)
	Colanic acid synthesis	Colanic_acid_capsular_biosynthesis_activation_accesory_protein_RcsA,_co-regulator_with_RcsB
	Colanic acid synthesis	Polysaccharide_export_lipoprotein_=>_Wza
	Colanic acid synthesis	Low_molecular_weight_protein-tyrosine-phosphatase_(EC_3.1.3.48)_=>_Wzb
	Colanic acid synthesis	Colanic_acid_biosynthesis_glycosyl_transferase_WcaA
	Colanic acid synthesis	Colanic_acid_polymerase_WcaD
	Colanic acid synthesis	GDP-mannose_4,6-dehydratase_(EC_4.2.1.47)
	Colanic acid synthesis	Mannose-1-phosphate_guanylyltransferase_(EC_2.7.7.13)_=>_Colanic_acid
	Colanic acid synthesis	UDP-glucose:undecaprenyl-phosphate_glucose-1-phosphate_transferase_(EC_2.7.8.31)
	Colanic acid synthesis	Colanic_acid_biosynthesis_protein_WcaM
	Colanic acid synthesis	Tyrosine-protein_kinase_(EC_2.7.10.2)_=>_Wzc
	Colanic acid synthesis	GDP-mannose_mannosyl_hydrolase
	Colanic acid synthesis	Colanic_acid_biosysnthesis_glycosyl_transferase_WcaI
	Colanic acid synthesis	Mannose-6-phosphate_isomerase_(EC_5.3.1.8)_=>_Colanic_acid
	Colanic acid synthesis	Phosphomannomutase_(EC_5.4.2.8)_=>_Colanic_acid
	Colanic acid synthesis	Lipopolysaccharide_biosynthesis_protein_WzxC
	Colanic acid synthesis	Polysaccharide_pyruvyl_transferase_=>_Colanic_acid_protein_WcaK
	Colanic acid synthesis	Colanic_acid_biosynthesis_glycosyl_transferase_WcaL
Chemotaxis	Motility and Chemotaxis	Chemotaxis_response_-_phosphatase_CheZ
	Motility and Chemotaxis	Chemotaxis_regulator_-_transmits_chemoreceptor_signals_to_flagellar_motor_components_CheY
	Motility and Chemotaxis	Chemotaxis_regulator_-_transmits_chemoreceptor_signals_to_flagellar_motor_components_CheY
	Motility and Chemotaxis	Chemotaxis_protein_methyltransferase_CheR_(EC_2.1.1.80)
	Motility and Chemotaxis	Positive_regulator_of_CheA_protein_activity_(CheW)
	Motility and Chemotaxis	Chemotaxis_protein_methyltransferase_CheR_(EC_2.1.1.80)
	Motility and Chemotaxis	Chemotaxis_response_-_phosphatase_CheZ
	Motility and Chemotaxis	Chemotaxis_response_regulator_protein-glutamate_methylesterase_CheB_(EC_3.1.1.61)
	Motility and Chemotaxis	Positive_regulator_of_CheA_protein_activity_(CheW)
	Motility and Chemotaxis	Signal_transduction_histidine_kinase_CheA
	Motility and Chemotaxis	Signal_transduction_histidine_kinase_CheA
	Motility and Chemotaxis	Chemotaxis_response_regulator_protein-glutamate_methylesterase_CheB_(EC_3.1.1.61)
	Motility and Chemotaxis	Chemotaxis_regulator_-_transmits_chemoreceptor_signals_to_flagellar_motor_components_CheY
	Motility and Chemotaxis	Chemotaxis_protein_CheV_(EC_2.7.3.-)
DNA repair	DNA Processing	Curlin genes transcriptional activator

## Sheet: Table S3
Table S3. Annotation of genes responsible for plant growth promotion in Enterobacter cloacae S23
Class	Function	Gene and its product
Potassium solubilization	Potassium-transporting ATPase	Osmosensitive_K+_channel_histidine_kinase_KdpD
	Trk and Ktr potassium uptake systems	Trk_potassium_uptake_system_protein_TrkA
	Trk and Ktr potassium uptake systems	Trk_potassium_uptake_system_protein_TrkG
	Trk and Ktr potassium uptake systems	Trk_potassium_uptake_system_protein_TrkH
Phosphorous solubilization		Glucose_dehydrogenase,_PQQ-dependent_(EC_1.1.5.2)
	lipid A modifications with phosphoethanolamine	PhoP/PhoQ_regulator_MgrB
	High affinity phosphate transporter and control of PHO regulon	Polyphosphate_kinase_(EC_2.7.4.1)
	High affinity phosphate transporter and control of PHO regulon	Phosphate_ABC_transporter,_permease_protein_PstA_(TC_3.A.1.7.1)
	High affinity phosphate transporter and control of PHO regulon	Phosphate_transport_system_regulatory_protein_PhoU
	High affinity phosphate transporter and control of PHO regulon	Phosphate_regulon_transcriptional_regulatory_protein_PhoB_(SphR)
	High affinity phosphate transporter and control of PHO regulon	Phosphate_regulon_sensor_protein_PhoR_(SphS)_(EC_2.7.13.3)
	High affinity phosphate transporter and control of PHO regulon	Phosphate_ABC_transporter,_substrate-binding_protein_PstS_(TC_3.A.1.7.1)
	High affinity phosphate transporter and control of PHO regulon	Phosphate_ABC_transporter,_permease_protein_PstC_(TC_3.A.1.7.1)
	High affinity phosphate transporter and control of PHO regulon	Phosphate_ABC_transporter,_ATP-binding_protein_PstB_(TC_3.A.1.7.1)
Iron- Sulfur clusters	Fe-S cluster assembly	Frataxin_homolog_CyaY,_facilitates_Fe-S_cluster_assembly,_interacts_with_IscS
	Fe-S cluster assembly	Iron-sulfur_cluster_assembly_iron_binding_protein_SufA
	Fe-S cluster assembly	Iron-sulfur_cluster_assembly_protein_SufD
	Fe-S cluster assembly	Cysteine_desulfurase_(EC_2.8.1.7)_=>_SufS
	Fe-S cluster assembly	Sulfur_acceptor_protein_=>_iron-sulfur_cluster_assembly_SufE
	Fe-S cluster assembly	Cysteine_desulfurase_(EC_2.8.1.7)_=>_IscS
	Fe-S cluster assembly	Chaperone_protein_HscA
	Fe-S cluster assembly	Ferredoxin,_2Fe-2S
	Fe-S cluster assembly	Iron-sulfur_cluster_assembly_protein_SufB
	Fe-S cluster assembly	Iron-sulfur_cluster_assembly_ATPase_protein_SufC
	Fe-S cluster assembly	Iron-sulfur_cluster_regulator_IscR
	Fe-S cluster assembly	Iron-sulfur_cluster_assembly_scaffold_protein_IscU
	Fe-S cluster assembly	Iron-sulfur_cluster_assembly_iron_binding_protein_IscA
	Fe-S cluster assembly	Chaperone_protein_HscB
	Fe-S cluster assembly	tRNA_4-thiouridine_synthase_(EC_2.8.1.4)
	Fe-S cluster assembly	Rhodanese-like_domain_required_for_thiamine_synthesis
	Fe-S cluster assembly	DJ-1/YajL/PfpI_superfamily,_includes_chaperone_protein_YajL_(former_ThiJ),_parkinsonism-associated_protein_DJ-1,_peptidases_PfpI,_Hsp31
Biofilm formation	Biofilm Adhesin Biosynthesis	Biofilm_PGA_synthesis_N-glycosyltransferase_PgaC_(EC_2.4.-.-)
	Biofilm Adhesin Biosynthesis	Biofilm_PGA_outer_membrane_secretin_PgaA
	Biofilm Adhesin Biosynthesis	Biofilm_PGA_synthesis_auxiliary_protein_PgaD
	Biofilm Adhesin Biosynthesis	Biofilm_PGA_synthesis_deacetylase_PgaB_(EC_3.-)
Siderophore formation	Siderophore Aerobactin	N(2)-citryl-N(6)-acetyl-N(6)-hydroxylysine_synthase_(EC_6.3.2.38),_aerobactin_biosynthesis_protein_IucA
	Siderophore Aerobactin	Aerobactin_synthase_(EC_6.3.2.39),_aerobactin_biosynthesis_protein_IucC
	Siderophore Aerobactin	L-lysine_6-monooxygenase_[NADPH]_(EC_1.14.13.59),_aerobactin_biosynthesis_protein_IucD
	Siderophore Aerobactin	Aerobactin_siderophore_receptor_IutA
	Siderophore Aerobactin	Ferric_hydroxamate_ABC_transporter_(TC_3.A.1.14.3),_permease_component_FhuB
	Siderophore Aerobactin	Ferric_hydroxamate_ABC_transporter_(TC_3.A.1.14.3),_periplasmic_substrate_binding_protein_FhuD
	Siderophore Aerobactin	Ferric_hydroxamate_outer_membrane_receptor_FhuA
	Siderophore Aerobactin	Iron-chelator_utilization_protein
	Siderophore Aerobactin	Possible_H+-antiporter_clustered_with_aerobactin_genes
	Siderophore Aerobactin	N6-hydroxylysine_O-acetyltransferase_(EC_2.3.1.102),_aerobactin_biosynthesis_protein_IucB
	Siderophore Aerobactin	Ferric_hydroxamate_ABC_transporter_(TC_3.A.1.14.3),_ATP-binding_protein_FhuC
	Siderophore Enterobactin	Ferric_enterobactin_transport_system_permease_protein_FepG_(TC_3.A.1.14.2)
	Siderophore Enterobactin	Ferric_enterobactin-binding_periplasmic_protein_FepB_(TC_3.A.1.14.2)
	Siderophore Enterobactin	Proofreading_thioesterase_in_enterobactin_biosynthesis_EntH
	Siderophore Enterobactin	4'-phosphopantetheinyl_transferase_(EC_2.7.8.-)_[enterobactin]_siderophore
	Siderophore Enterobactin	Outer_membrane_receptor_for_ferric_enterobactin_and_colicins_B,_D
	Siderophore Enterobactin	MbtH-like_NRPS_chaperone_=>_YbdZ
	Siderophore Enterobactin	Enterobactin_exporter_EntS
	Siderophore Enterobactin	Ferric_enterobactin_uptake_protein_FepE
	Siderophore Enterobactin	Enterobactin_esterase
	Siderophore Enterobactin	Enterobactin_synthetase_component_F,_serine_activating_enzyme_(EC_2.7.7.-)
	Siderophore Enterobactin	Ferric_enterobactin_transport_ATP-binding_protein_FepC_(TC_3.A.1.14.2)
	Siderophore Enterobactin	Ferric_enterobactin_transport_system_permease_protein_FepD_(TC_3.A.1.14.2)
	Siderophore Enterobactin	Isochorismate_synthase_(EC_5.4.4.2)_[enterobactin]_siderophore
	Siderophore Enterobactin	2,3-dihydroxybenzoate-AMP_ligase_(EC_2.7.7.58)_[enterobactin]_siderophore
	Siderophore Enterobactin	Isochorismatase_(EC_3.3.2.1)_[enterobactin]_siderophore
	Siderophore Enterobactin	Apo-aryl_carrier_domain_of_EntB
	Siderophore Enterobactin	2,3-dihydro-2,3-dihydroxybenzoate_dehydrogenase_(EC_1.3.1.28)_[enterobactin]_siderophore
IAA production	tRNA aminoacylation, Trp	Tryptophanyl-tRNA_synthetase_(EC_6.1.1.2)
	tRNA aminoacylation, Trp	Tryptophanyl-tRNA_synthetase_(EC_6.1.1.2)
	Tryptophan synthesis	Anthranilate_synthase,_aminase_component_(EC_4.1.3.27)
	Tryptophan synthesis	Anthranilate_synthase,_amidotransferase_component_(EC_4.1.3.27)
	Tryptophan synthesis	Anthranilate_phosphoribosyltransferase_(EC_2.4.2.18)
	Tryptophan synthesis	Indole-3-glycerol_phosphate_synthase_(EC_4.1.1.48)
	Tryptophan synthesis	Tryptophan_synthase_alpha_chain_(EC_4.2.1.20)
	Tryptophan synthesis	Phosphoribosylanthranilate_isomerase_(EC_5.3.1.24)
	Tryptophan synthesis	Tryptophan_synthase_beta_chain_(EC_4.2.1.20)
	Tryptophan synthesis	Transcriptional_repressor_protein_TrpR

## Sheet: Table S4
	Table S4	Average Nucleotide Identity values of E. colacae S23 with their closest relatiives
	S23.fASTA	Enterobacter cloacae ATCC 13047	E. cloacae ARLG-4746	E. cloacae SBP-8	E. hormaechei FDAARGOS 1435	E. kobei ENHKU01	E. roggenkampii CHS 79
S23 (OrthoANI)		98.8688	98.6973	98.9755	86.7446	87.9683	88.3543
Enterobacter cloacae ATCC 13047 (OrthoANI)			98.7984	99.0639	86.4737	87.9235	88.549
E. cloacae ARLG-4746 (OrthoANI)				98.8945	86.7127	87.9242	88.4609
E. cloacae SBP-8 (OrthoANI)					86.7549	88.0101	88.6378
E. hormaechei FDAARGOS 1435 (OrthoANI)						87.0888	87.4608
E. kobei ENHKU01 (OrthoANI)							90.2868
E. roggenkampii CHS 79 (OrthoANI)
